# Supplementary material for: COVA1-18 neutralizing antibody protects against SARS-CoV-2 in three preclinical models
Source: Nat Commun. 2021 Oct 20;12:6097. doi: 10.1038/s41467-021-26354-0 (PMC8528857; doi:10.1038/s41467-021-26354-0)
Supplement: Supplementary file 4 — Source Data [file 41467_2021_26354_MOESM4_ESM.xlsx]

## Sheet: Fig.1c
Source Data for Figure 1c - Data of COVA1-18 protection studies in hACE2 mice.
Lung viral titers were determined at 3 d.p.i. for mice. Syrian Hamster clinical scores were determined as per Supplementary Table 2 and animals weight normalized to day 0 for each animal. PFU, plaque forming unit.
		log10 PFU mL-1
Control	1	11333.3
	2	12000
	3	18666.7
COVA1-18 treated (PrEP)	4	1
	5	1
	6	1
	7	1
	8	1
COVA1-18 treated (Therapeutic)	9	1
	10	1
	11	1
	12	1
	13	1

## Sheet: Fig.1d & Supp. Fig. 1e-g
Source Data for Figure 1d & Supp. Data Fig.1e-g - Data of COVA1-18 protection studies in hamster
Lung viral titers were determined at 3 d.p.i. for hamsters. Serum neutralization potency was assessed at 3 d.p.i. in Syrian hamsters. Syrian Hamster clinical scores were determined as per Supplementary Table 2 and animals weight normalized to day 0 for each animal. PFU, plaque forming unit.
		log10 PFU g-1
Control	1	4896933
	2	4551646
	3	3327526
	4	4865526
	5	2341479
COVA1-18 treated	6	2230
	7	1071376
	8	762376
	9	3363
	10	585
Lung pathology scores
		Overall score	Extent of inflammation	Inflammatory foci score	Septal changes	Airway changes	Gross lung score
Control	1	2.5	2.5	2.5	3	2.5	2
	2	3.1	3	3.5	3	3	2.5
	3	2.4	1.5	2	2	3.5	1.5
	4	3.1	2.5	3	3	4	1.5
	5	3.2	3.5	3	3.5	3.5	2.5
COVA1-18 treated	6	4	4	4	4	4	2
	7	3.2	3	3	3	3	3
	8	2.8	3	2	3	3	3
	9	2.2	2	2	2	3	2
	10	3.6	4	4	4	3	2
Weight (% to day 0)		Days post-infection
		Day 1	Day 2	Day 3
Control	1	100	96.33	92.33
	2	96.95	95.07	93
	3	99.22	95.93	90.45
	4	97.7	92.84	91.19
	5	99.91	95.54	94.85
COVA1-18 treated	6	100.45	96.91	96.55
	7	96.93	94.88	91.73
	8	101.3	95.51	92.42
	9	99.08	95.49	94.15
	10	99.77	98.13	97.78
Serum neutralization (% neutralization)		Control group
	Dilution	1				2				3				4				5
	1:20	-19	-17	-18.97	-23.71	7	-11	-18.15	-17.88	-10	-14	-15.27	5.71	-16	-27	-19.82	2.93	-12	-41	0.91	-16.92
	1:40	-11	-16	-3.34	-23.61	-6	-14	-16.57	-13.17	-10	-4	13.2	-1.85	-24	-16	-23.82	-26.2	-21	-25	8.5	-7.47
	1:80	3	-6	-1.34	-5.79	-7	6	-18.8	-7.9	7	0	-4.07	-15.65	5	0	-18.52	-20.42	9	-14	-0.68	-12.67
	1:160	16	21	0.78	-10.9	21	18	-13.85	-12.55	9	17	18.08	-13.86	9	2	2.35	-4.62	8	-2	-1.8	13.55
	1:320	1	-7	-11.99	-9.47	16	13	-0.8	-15.74	-4	11	4.86	-11.58	9	-9	-13.08	-10.3	-6	22	-17.99	-22.18
	1:640	3	26	-10.61	-6.66	-1	3	-9.61	-7.1	-3	-4	-6.29	-12.47	12	13	-14.82	-7.56	-1	-12	-13.24	-18.69
	1:1280			11.34	-13.4			-4.07	-11			6.87	-10.6			2.95	6.98			16.38	-19.38
		COVA1-18 treated group
		6		7		8		9		10
	1:20	80	82	0	-1	55	49	77	78	81	80
	1:40	84	95	31	39	10	20	81	81	80	81
	1:80	77	81	7	18	12	3	82	82	83	81
	1:160	76	78	6	5	19	13	81	80	80	80
	1:320	80	78	15	10	20	3	82	81	82	81
	1:640	67	78	8	1	27	3	79	77	79	79
	1:1280	77	79	32	11	16	0	18	25	77	83

## Sheet: Fig. 2b-f & Supp. Fig. 2a-d
Source Data for Figure 2b-f & Supp. Data Fig.2a-d - ELISA
COVA1-18 concentrations were determined by ELISA for the protection study. The total cynomolgus macaque IgG levels were also measured by ELISA and reported.
	SERUM						BAL							Nasal Fluid							Tracheal Fluid								Saliva					Rectal Fluid
	Day post-infection	Monkey ID	Total IgG (mg/mL)	COVA1-18 (ug/mL)		Day post-infection	Monkey ID	Total IgG (ng/mL)	COVA1-18 (ng/mL)	% of total IgG	ug/mg IgG		Day post-infection	Monkey ID	Total IgG (ng/mL)	COVA1-18 (ng/mL)	% of total IgG	ng/ug IgG		Day post-infection	Monkey ID	Total IgG (ng/mL)	COVA1-18 (ng/mL)	% of total IgG	ng/ug IgG		Day post-infection	Monkey ID	Total IgG (ng/mL)	COVA1-18 (ng/mL)	% of total IgG	ng/ug IgG		Day post-challenge	Monkey ID	Total IgG (ng/mL)	COVA1-18 (ng/mL)	% of total IgG	ng/ug IgG
	Baseline	MF1	17.5613	0		D3	MF1	22071.7	0.164963	0.000747396	0.00747396		Baseline	MF1	913.941	0.026629	0.00291365	0.0291365		D1	MF1	4442.83	0.175305	0.0039458	0.039458		D0	MF3			#DIV/0!	#DIV/0!	No IgG	Baseline	MF1	241.334	0	0	0
		MF2	18.9556	0			MF2	3442.21	0.0965795	0.00280574	0.0280574			MF2	2970.12	0.0604261	0.00203447	0.0203447			MF2	711.171	0.1203	0.0169158	0.169158		D3	MF1	12738.7	0	0	0			MF2	83.9071	0	0	0
		MF3	23.9593	0			MF3	46755.2	0.102437	0.000219093	0.00219093			MF3	11776	0.0439122	0.000372896	0.00372896			MF3	563.923	0.0597199	0.0105901	0.105901			MF5	25384.1	0	0	0			MF3	1473.98	0.00529519	0.000359244	0.00359244
		MF4	13.9317	0			MF4	10665.3	0.0739816	0.000693664	0.00693664			MF4	3517.4	0.0714382	0.002031	0.02031			MF4	424.944	0.195247	0.0459465	0.459465			MF6	3318.51	33.5099	1.00979	10.0979			MF4	1371.62	0	0	0
		MF5	15.5051	0			MF5	21928.6	0.145503	0.000663532	0.00663532			MF5	1963.13	0.0338129	0.0017224	0.017224			MF5	294.301	0	0	0			MF7	28154.1	231.032	0.820597	8.20597			MF5	2023.54	0	0	0
	D-1	MF6	13.4375	0			MF6	10416.3	118.819	1.14071	11.4071			MF6	426.028	0.0714382	0.0167684	0.167684			MF6	489.988	5.19041	1.05929	10.5929			MF8	6237.71	41.7015	0.668538	6.68538			MF6	1374.75	0	0	0
		MF7	12.2248	0			MF7	11432.6	136.509	1.19404	11.9404			MF7	962.934	0.0371389	0.00385684	0.0385684			MF7	446.346	6.18735	1.38623	13.8623			MF9	12024	117.984	0.981235	9.81235			MF7	1835.66	0	0	0
		MF8	21.0154	0			MF8	13182.8	104.423	0.792115	7.92115			MF8	2339.86	0.0508984	0.00217528	0.0217528			MF8	1931.99	20.8317	1.07825	10.7825			MF10	4199.2	49.8309	1.18668	11.8668			MF8	2432.24	0	0	0
		MF9	18.7574	0.00621764			MF9	10318.6	141.379	1.37015	13.7015			MF9	1334.73	0.0665077	0.00498285	0.0498285			MF9	344.339	3.92715	1.14049	11.4049		D6	MF1	4432.16	0.048632	0.00109725	0.0109725			MF9	390.002	0	0	0
	D0	MF1	19.7453	0			MF10	14316.8	173.498	1.21184	12.1184			MF10	5413.68	0.0294589	0.000544156	0.00544156			MF10	1017.73	15.3385	1.50713	15.0713			MF2	3395.17	0.040504	0.00119299	0.0119299			MF10	88.712	0.00325358	0.00366757	0.0366757
		MF2	17.9528	0									D1	MF1	658.502	0	0	0		Baseline	MF1	1413.77	0.0411136	0.00290809	0.0290809			MF3	39039.3	0.0799688	0.000204842	0.00204842		D2	MF1	173.381	0	0	0
		MF3	24.6102	0										MF2	102.139	0	0	0			MF2	219.91	0	0	0			MF4	14389	0.0192496	0.00013378	0.0013378			MF2	17.6353	0	0	0
		MF4	14.4719	0										MF3	31621.1	0	0	0			MF3	1575.42	0.014671	0.000931246	0.00931246			MF5	26423.9	0	0	0			MF3	1077.42	0.00776462	0.000720666	0.00720666
		MF5	14.1629	0										MF4	782.597	0	0	0			MF4	1990.17	0	0	0										MF4	458.009	0.0736393	0.0160781	0.160781
		MF6	12.5092	108.12										MF5	1284.82	0	0	0			MF5	906.886	0	0	0										MF5	392.4	0	0	0
		MF8	17.6168	107.79										MF6	1893.72	23.5214	1.24208	12.4208			MF6	563.306	0	0	0										MF6	137.692	1.00993	0.73347	7.3347
		MF9	13.198	113.707										MF7	795.471	15.404	1.93646	19.3646			MF7			#DIV/0!	#DIV/0!	No sample									MF7	146.752	0.810263	0.552132	5.52132
		MF10	11.1401	106.699										MF8	617.072	5.03694	0.816265	8.16265			MF8	802.013	0	0	0										MF8	157.121	0.410788	0.261448	2.61448
	D2	MF1	18.9565	0										MF9	526.195	8.69715	1.65284	16.5284			MF9	1407.93	0	0	0										MF9	77.0443	0.402691	0.522674	5.22674
		MF3	23.7983	0										MF10	5550.09	116.519	2.09941	20.9941			MF10	315.809	0	0	0										MF10	27.9975	0.282229	1.00805	10.0805
		MF4	15.7827	0									D2	MF1	1403.84	0.0177545	0.00126471	0.0126471		D2	MF1	655.397	0	0	0									D5	MF1	120.27	0	0	0
		MF5	21.9359	0										MF2	1762.02	0.0202514	0.00114933	0.0114933			MF2	280.926	0.00725976	0.00258422	0.0258422										MF2	161.561	0.00130119	0.000805388	0.00805388
		MF6	11.6297	66.9849										MF3	3594.37	0.0466439	0.00129769	0.0129769			MF3	1779.05	0	0	0										MF3	127.786	0.00426596	0.00333836	0.0333836
		MF7	12.8435	82.4592										MF4	2053.79	0.0371615	0.00180941	0.0180941			MF4	2408.53	0	0	0										MF4	126.879	0.074696	0.058872	0.58872
		MF8	19.3068	60.2836										MF5	667.413	0.0140777	0.00210929	0.0210929			MF5	271.532	0	0	0										MF5	335.104	0.00603636	0.00180134	0.0180134
		MF9	12.7398	85.2184										MF6	175.272	2.9079	1.65908	16.5908			MF6	87.626	1.08397	1.23704	12.3704										MF6	1028.65	3.42916	0.333365	3.33365
		MF10	10.6427	91.7849										MF7	2717.88	12.0834	0.44459	4.4459			MF7	591.805	3.98622	0.67357	6.7357										MF7	1746.68	4.66561	0.267114	2.67114
	D4	MF1	14.9297	0										MF8	1052.28	4.77892	0.454147	4.54147			MF8	493.38	2.2461	0.455247	4.55247										MF8	323.714	0.325119	0.100434	1.00434
		MF2	19.7845	0										MF9	666.978	4.45265	0.667587	6.67587			MF9	135.557	1.43245	1.05672	10.5672										MF9	53.2442	0.048774	0.0916044	0.916044
		MF3	22.6008	0.00781626										MF10	609.703	6.07743	0.996785	9.96785			MF10	19.1342	0.292345	1.52786	15.2786										MF10	107.356	0.137242	0.127838	1.27838
		MF4	16.3645	0									D3	MF1	4873.39	0	0	0		D3	MF1	946.747	0.0245749	0.00259572	0.0259572									D10	MF6	136.9	0.325549	0.237801	2.37801
		MF5	22.0634	0										MF2	13178.1	0	0	0			MF2	747.908	0.0199878	0.00267249	0.0267249										MF7	214.277	0.840887	0.39243	3.9243
		MF6	15.8223	66.5223										MF3	4921.27	0.0010874	2.2096e-05	0.00022096			MF3	1464.77	0.0169818	0.00115935	0.0115935										MF8	21049.3	129.543	0.615429	6.15429
		MF7	13.4749	59.539										MF4	2566.05	0	0	0			MF4	5278.72	0.0169818	0.000321703	0.00321703										MF9	314.172	68.0972	21.6752	216.752
		MF8	17.6586	66.6698										MF5	6569.72	0	0	0			MF5	592.676	0.00554856	0.000936187	0.00936187										MF10	72.6032	0	0	0
		MF9	12.6348	83.1178										MF6	3840.84	27.05	0.704273	7.04273			MF6	188.99	2.01111	1.06413	10.6413									D15	MF6	63.1133	0	0	0
		MF10	12.1517	86.9535										MF7	4024.34	9.43454	0.234437	2.34437			MF7	640.506	3.86965	0.604154	6.04154										MF7	663.152	1.87842	0.283257	2.83257
	D6	MF1	20.4478	0.0200729										MF8	4604.87	22.3773	0.485949	4.85949			MF8	1668.81	5.25715	0.315024	3.15024										MF8	294.351	0.709375	0.240996	2.40996
		MF2	18.6529	0.0130124										MF9	591.088	2.43186	0.411421	4.11421			MF9	237.154	2.61781	1.10385	11.0385										MF9	75.7762	0.354169	0.467388	4.67388
		MF3	19.8697	0.00136753										MF10	1597.18	10.2233	0.640083	6.40083			MF10	1280.96	7.53305	0.58808	5.8808										MF10	67.2814	0	0	0
		MF4	13.0816	0									D4	MF1	380.745	0	0	0		D4	MF1	856.921	0.032867	0.00383548	0.0383548									D21	MF6	132.186	0.163538	0.123718	1.23718
	D7	MF8	16.5598	50.582										MF2	1620.54	0	0	0			MF2	757.873	0.131044	0.017291	0.17291										MF7	700.136	1.30698	0.186675	1.86675
		MF9	17.0031	75.914										MF3	6842.44	0.00917716	0.000134121	0.00134121			MF3	564.542	0	0	0										MF8	7200.35	8.79403	0.122133	1.22133
	D10	MF8	16.9137	50.4186										MF4	4957.34	0.014757	0.00029768	0.0029768			MF4	280.139	0.0258222	0.00921765	0.0921765										MF9	6585.72	28.7864	0.437103	4.37103
		MF9	14.7708	85.8319										MF5	2358.41	0	0	0			MF5	360.515	0.0258222	0.00716258	0.0716258										MF10	47.3405	0	0	0
		MF10	12.8139	56.3707										MF6	182.288	1.30067	0.713528	7.13528			MF6	194.131	1.88221	0.969552	9.69552
	D15	MF6	15.4784	56.1132										MF7	627.913	2.25417	0.358995	3.58995			MF7	504.47	3.80944	0.755137	7.55137
		MF7	12.1255	22.1304										MF8	15215.8	83.8055	0.55078	5.5078			MF8	378.437	2.38313	0.629731	6.29731
		MF8	23.866	26.0315										MF9	489.868	4.58792	0.936562	9.36562			MF9	620.366	3.77941	0.609223	6.09223
		MF9	13.0337	46.5129										MF10	620.99	7.55209	1.21614	12.1614			MF10	382.047	3.06613	0.802554	8.02554
	D21	MF9	18.8816	44.6717									D5	MF1	728.562	0	0	0		D5	MF1	984.354	0.135026	0.0137173	0.137173
	D28	MF6	16.958	26.9354										MF2	10024.6	0	0	0			MF2	759.668	0	0	0
		MF7	12.8164	13.6508										MF3	7744.37	0	0	0			MF3	4008.93	0	0	0
		MF8	23.1665	15.9576										MF4	810.84	0	0	0			MF4	279.588	0	0	0
		MF9	18.7742	32.7539										MF5	1160.08	0	0	0			MF5	291.553	0	0	0
		MF10	11.4328	17.3366										MF6	1580.75	11.2613	0.712406	7.12406			MF6	141.307	0.923036	0.653212	6.53212
														MF7	297.165	1.36686	0.459967	4.59967			MF7	1506.79	7.4486	0.494335	4.94335
														MF8	18799.7	93.9672	0.499834	4.99834			MF8	10459.8	46.0878	0.440618	4.40618
														MF9	844.251	7.14384	0.846175	8.46175			MF9	814.964	5.13313	0.62986	6.2986
														MF10	2426.1	5.18892	0.213879	2.13879			MF10	754.545	3.41142	0.452117	4.52117
													D6	MF1	4100.52	0	0	0		D6	MF1	2091.72	0	0	0
														MF2	5452.91	0.01567	0.00028737	0.0028737			MF2	309.006	0	0	0
														MF3	25922.1	0.0189631	7.31543e-05	0.000731543			MF3	859.284	0.010164	0.00118285	0.0118285
														MF4	2496.92	0.121102	0.00485006	0.0485006			MF4	369.724	0	0	0
														MF5	3105.01	0.0273508	0.000880861	0.00880861			MF5	483.82	0	0	0
													D7	MF6	906.464	5.66962	0.625465	6.25465		D7	MF6	200.259	0.789506	0.394242	3.94242
														MF7	16462.4	21.0963	0.128149	1.28149			MF7	870.18	2.50028	0.287329	2.87329
														MF8	3998.82	8.31807	0.208013	2.08013			MF8	1760.73	4.53427	0.257523	2.57523
														MF9	510.757	3.79258	0.742541	7.42541			MF9	341.478	2.02231	0.592222	5.92222
														MF10	2513.51	13.2788	0.528297	5.28297			MF10	401.642	3.7291	0.928464	9.28464
													D10	MF6	2128.47	21.2163	0.996786	9.96786		D10	MF6	165.763	0.896072	0.540574	5.40574
														MF7	19941.5	311.215	1.56064	15.6064			MF7	1988.56	9.53368	0.479427	4.79427
														MF8	50839.7	467.433	0.919426	9.19426			MF8	961.56	5.45061	0.566851	5.66851
														MF9	1390.11	15.9421	1.14682	11.4682			MF9	564.086	3.68113	0.652583	6.52583
														MF10	8961.14	64.2163	0.716609	7.16609			MF10	1071.62	10.4692	0.976952	9.76952
													D15	MF6	5834.22	32.677	0.560092	5.60092		D15	MF6	318.895	2.25542	0.707261	7.07261
														MF7	7089.27	30.0747	0.424229	4.24229			MF7	3137.46	20.5554	0.65516	6.5516
														MF8	13854.3	25.5218	0.184215	1.84215			MF8	3351.88	4.85506	0.144846	1.44846
														MF9	2530.93	25.0237	0.988716	9.88716			MF9	441.99	3.69586	0.836187	8.36187
														MF10	2520.18	18.3608	0.728553	7.28553			MF10	1340.73	11.4304	0.852547	8.52547
													D21	MF6	3502.3	30.5035	0.870957	8.70957		D21	MF6	594.232	4.49728	0.756822	7.56822
														MF7	5843.76	19.8904	0.34037	3.4037			MF7	2677.11	9.4435	0.352749	3.52749
														MF8	2381.77	7.34935	0.308567	3.08567			MF8	1282.33	3.38021	0.263599	2.63599
														MF9	1464.31	9.33691	0.637634	6.37634			MF9	1156.63	4.17934	0.361339	3.61339
														MF10	13466.1	54.5647	0.4052	4.052			MF10	1258.27	4.36267	0.346719	3.46719

## Sheet: Fig. 2g & Supp. Fig. 2e-f
Source Data for Figure 2g & Supp. Data Fig.2e-f - ELISA
COVA1-18 concentrations were determined by ELISA for the pharmacokinetic study. The total cynomolgus macaque IgG levels were also measured by ELISA and reported.
		SERUM						Fluids							Organs
	Time (h)	Monkey ID	Total IgG (mg/mL)	COVA1-18 (ug/mL)			Fluid	Time (h)	Monkey ID	Total IgG (ug/mL)	COVA1-18 (ng/mL)	% of total IgG	ng/ug IgG		Organ	Monkey ID	Total IgG (ug/mL)	COVA1-18 (ng/mL)	% of total IgG	COVA1-18 yield in 500uL suspension (ng)	Tissue weight (mg)	COVA1-18 proportion (ng/mg tissue)
	0	MF11	14.3319	0			Nasal	0	MF11	1.55316	0.818358	0.05269	0.5269		Lung accessory	MF11	94.9873	2189.38	2.30492	1094.69	67	16.3387
	0	MF12	16.0542	0				0	MF12	3.39313	0.11328	0.00333851	0.0333851			MF12	165.117	2533.15	1.53416	1266.57	84	15.0783
	2	MF11	11.1267	301.93				24	MF11	11.7427	98.4857	0.838699	8.38699		Lung caudal left	MF11	66.0469	2193.13	3.32057	1096.57	94	11.6656
	2	MF12	19.2062	261.613				24	MF12	5.77253	97.477	1.68863	16.8863			MF12	104.071	1941.05	1.86512	970.527	62	15.6537
	4	MF11	11.66	274.46			Tracheal	0	MF11	3.24273	0.0868442	0.00267812	0.0267812		Lung caudal right	MF11	206.1	4379.87	2.12512	2189.93	130	16.8457
	4	MF12	13.5554	205.437				0	MF12	1.47809	0.255228	0.0172673	0.172673			MF12	117.114	2005.97	1.71283	1002.98	101	9.93053
	6	MF11	13.7654	229.805				24	MF11	2.9181	34.708	1.1894	11.894		Lung cranial left	MF11	137.404	3655.97	2.66075	1827.99	81	22.5677
	6	MF12	14.6943	192.733				24	MF12	0.629598	8.28463	1.31586	13.1586			MF12	283.51	5027.54	1.77332	2513.77	117	21.4852
	24	MF11	12.2007	166.445			Saliva	2	MF12	31.9759	25.551	0.0799072	0.799072		Lung cranial right	MF11	114.162	2692.43	2.35843	1346.22	80	16.8277
	24	MF12	18.5613	160.654				4	MF11	9.80375	15.7889	0.161049	1.61049			MF12	204.353	4778.5	2.33835	2389.25	134	17.8302
								6	MF12	12.0214	6.56199	0.054586	0.54586		Lung middle left	MF11	156.915	3513.66	2.23921	1756.83	104	16.8926
								24	MF11	4.33202	45.1206	1.04156	10.4156			MF12	193.844	4049.65	2.08913	2024.83	137	14.7798
								24	MF12	12.5748	36.4149	0.289586	2.89586		Lung middle right	MF11	95.0653	2715.03	2.85597	1357.52	90	15.0835
																MF12	101.291	2266.16	2.23729	1133.08	74	15.3119
															Heart	MF11	71.2761	1762.02	2.47211	881.012	99	8.89911
																MF12	42.7572	863.077	2.01855	431.538	84	5.13736
															Liver	MF11	97.9394	3273.03	3.34189	1636.51	105	15.5859
																MF12	89.3657	1921.39	2.15003	960.696	113	8.50174
															Spleen	MF11	79.6066	1127.47	1.4163	563.733	101	5.58152
																MF12	86.1643	1175.89	1.3647	587.943	85	6.91698
															Kidney	MF11	81.5682	1755.68	2.15241	877.842	115	7.63341
																MF12	72.727	1866.11	2.56591	933.056	118	7.90726
															Brain	MF11	2.50721	50.1754	2.00124	25.0877	88	0.285087
																MF12	3.90281	37.9727	0.97296	18.9864	87	0.218234
															Trachea	MF11	90.4786	1053.24	1.16408	526.622	80	6.58278
																MF12	40.173	221.062	0.550274	110.531	52	2.12559

## Sheet: Supp. Fig. 2g-h
Source Data for Supp. Data Fig.2g-h - ELISA
COVA1-18 and anti-S IgG/IgM cynomolgus macaque data. Anti-S IgG and anti-S IgM cynomolgus macaque serum concentrations were determined and reported here.
Cynomolgus anti-S IgG (ug mL-1)
		Control group					COVA1-18 treated group
	Date	MF1	MF2	MF3	MF4	MF5	MF6	MF7	MF8	MF9	MF10
	8-Jun-2020		0.0048	0.0419	0.0086	0.0025
	11-Jun-2020	0.0057
	29-Jun-2020						0.0058	0.0007	0.0027	0.0043
	30-Jun-2020	1e-05	1e-05	0.0091	1e-05	0.0608	0.0072		1e-05	0.0194	0.0152
	2-Jul-2020	1e-05		0.0125	1e-05	0.0612	1e-05	0.0081	0.0055	0.0269	0.0224
	4-Jul-2020	0.0004	0.0026	0.0105	0.004	0.0488	0.0211	0.005	0.0106	0.0118	0.0196
	6-Jul-2020	0.0068	0.0089	0.0137	1e-05
	7-Jul-2020								0.0016	0.0069
	10-Jul-2020								0.0028	0.001	0.0115
	15-Jul-2020						0.0033	1e-05	0.0047	0.0076
	21-Jul-2020									0.0085
	28-Jul-2020						0.0094	0.0032	0.0051	0.0086	0.0424
Cynomolgus anti-S IgM (ug mL-1)
		Control group					COVA1-18 treated group
	Date	MF1	MF2	MF3	MF4	MF5	MF6	MF7	MF8	MF9	MF10
	8-Jun-2020		0.1831	0.1512	0.2019	0.315
	11-Jun-2020	0.1996
	29-Jun-2020						0.2318	0.2899	0.257	0.248
	30-Jun-2020	0.4087	0.1746	0.2958	0.2828	0.222	0.3502		0.3502	0.2467	0.2254
	2-Jul-2020	0.3923		0.322	0.2808	0.2529	0.4803	0.3549	0.3732	0.2706	0.2231
	4-Jul-2020	0.5495	0.3078	0.3668	0.3455	0.3455	0.6644	0.5828	0.2541	0.1783	0.2115
	6-Jul-2020	1.2718	0.3869	1.6333	1.4279
	7-Jul-2020								0.3438	0.3659
	10-Jul-2020								0.3427	0.3009	0.286
	15-Jul-2020						0.537	0.7126	0.5349	0.4383
	21-Jul-2020									0.4488
	28-Jul-2020						0.7299	1.0613	0.4224	1.134	0.4512

## Sheet: Fig. 3a-b
Source Data for Fig. 3a-b - Viral loads
NHPs genomic and subgenomic viral loads data
	Tracheal swabs - genomic RNA (copies/mL)												Tracheal swabs - subgenomic RNA (copies/mL)
		CTRL					COVA1-18							CTRL					COVA1-18
	Day post-infection	MF1	MF2	MF3	MF4	MF5	MF6	MF7	MF8	MF9	MF10		Day post-infection	MF1	MF2	MF3	MF4	MF5	MF6	MF7	MF8	MF9	MF10
	0	237	237	237	237	237	237	237	237	237	237		0	317	317	317	317	317	317	317	317	317	317
	1	8171160	1435725	1117215	19923257	1281336	8513	1378	3943	47470	9874		1	130000	4180	8710	124000	9640	317	317	317	927	317
	2	717196	1198035	6496233	410988827	130720	2528	752	237	441	237		2	5740	10300	53100	3970000	1880	317	317	317	317	317
	3	158409	43331	167652	3835757	72329	237	686	7871	1003	2971		3	2550	317	1240	18900	317	317	317	317	317	317
	4	101104	104274	28971	52189	44497	237	593	237	237	237
	5	293160	588247	66852	2243	27466	237	237	237	237	237
	6	6716	237	1937	1030	237	N/A	N/A	N/A	N/A	N/A
	7	N/A	N/A	N/A	N/A	N/A	237	237	237	237	237
	Nasopharyngeal swabs - genomic RNA (copies/mL)												Nasopharyngeal swabs - subgenomic RNA (copies/mL)
		CTRL					COVA1-18							CTRL					COVA1-18
	Day post-infection	MF1	MF2	MF3	MF4	MF5	MF6	MF7	MF8	MF9	MF10		Day post-infection	MF1	MF2	MF3	MF4	MF5	MF6	MF7	MF8	MF9	MF10
	0	237	237	237	237	237	237	237	237	237	237		0	317	317	317	317	317	317	317	317	317	317
	1	6261611	1198758	2562170	175906932	1079111	160587	89389	2785	9451	192247		1	100000	16900	46900	11500000	2120	317	317	317	317	317
	2	1084759	1162462	85919666	40631980	1707575	518	54296	492	10529	18929		2	19400	6940	1670000	1110000	8710	317	317	317	317	317
	3	6886258	5446020	19986259	5788942	2133166	66061	11457	237	237	808		3	56200	13900	127000	13600	13600	317	317	317	317	317
	4	24854	7823855	71628498	3046645	1713871	237	4195	237	237	469
	5	674692	23823	1382730	94261	66592	237	2176	237	237	237
	6	517509	430436	790641	42359	2709	N/A	N/A	N/A	N/A	N/A
	7	N/A	N/A	N/A	N/A	N/A	237	1937	237	237	237
	BAL - genomic RNA (copies/mL)												BAL - subgenomic RNA (copies/mL)
		CTRL					COVA1-18							CTRL					COVA1-18
	Day post-infection	MF1	MF2	MF3	MF4	MF5	MF6	MF7	MF8	MF9	MF10		Day post-infection	MF1	MF2	MF3	MF4	MF5	MF6	MF7	MF8	MF9	MF10
	3	121337	1201017	758898	2422143	201733	12221	248299	144864	822132	785924		3	317	1480	3910	7330	317	317	317	317	571	1100

## Sheet: Fig. 3c & Supp. Fig. 2i
Source Data for Fig. 3c and Supp. Fig. 2i - NHPs lymphocytes counts
		Lymphocytes counts (x10^3 Cells/µL)
	Day post-infection	MF1	MF2	MF3	MF4	MF5	MF6	MF7	MF8	MF9	MF10
	-4	2.3	2.3	4.2	3.9	2.4	2.1	2	6.1	2.3	5.2
	0	2.4	4.2	3.2	4	1.7	2	2.9	5.3	1.7	4
	2	1	1.9	1.6	1.9	1.6	2.5	4.3	7	3.3	6.8
	4	2.5	2.7	2.8	2.9	2.3	2.5	3	4.4	2.6	5.4
	6	2	3.8	3.3	2.5	2.4	N/A	N/A	N/A	N/A	N/A
	7	N/A	N/A	N/A	N/A	N/A	2.1	3.4	6.6	3.4	5.8

## Sheet: Fig. 3d
Source Data for Fig. 3d - NHPs Chest CT Score
	Day post-infection	D2	D5		Day post-infection	D3
		CT score			Group	Animal	CT score
	Historical CTRL	1	0		CTRL	MF1	2
		5	3			MF2	0
		0	0			MF3	8
		1	0			MF4	1
		1	1			MF5	18
		2	3		COVA1-18	MF6	1
		5	5			MF7	2
		7	10			MF8	2
						MF9	2
						MF10	1

## Sheet: Supp. Fig. 3
Source Data for Supp. Fig. 3 - Sequencing data
Sequencing statistics and variants list.
Sample ID	Location	Group	Day post infection	Average quality	Average length	Raw reads	Raw bases	Aligned reads	Aligned bases
Inoculum		Inoculum		12.1831	401.16	392379	156887754	383656	138145883
MF1 - BAL	bal	Control	D3	14.4294	390.901	443176	171474984	389715	141400074
MF1 - NF	nasal swab	Control	D3	12.4311	397.843	441793	173614217	409834	151859917
MF1 - TF	tracheal	Control	D3	14.5048	395.68	395527	155221617	382986	138997650
MF2 - BAL	bal	Control	D3	14.4476	390.207	815054	315983753	607254	219977531
MF2 - NF	nasal swab	Control	D3	12.3992	399.219	666937	258218643	506608	186555226
MF2 - TF	tracheal	Control	D3	14.4764	390.991	520644	201546658	435105	157432167
MF3 - BAL	bal	Control	D3	14.4538	390.97	1030957	399118907	665693	240608053
MF3 - NF	nasal swab	Control	D3	12.4237	398.806	262769	104240232	256123	95167156
MF3 - TF	tracheal	Control	D3	14.4573	398.216	362293	142664573	338289	123635116
MF4 - BAL	bal	Control	D3	14.5045	391.776	1453898	565787205	897269	325005155
MF4 - NF	nasal swab	Control	D3	12.39	396.87	235296	92463025	227607	83829703
MF4 - TF	tracheal	Control	D3	14.4754	394.014	1353176	529781758	859740	310909487
MF5 - BAL	bal	Control	D3	14.4273	390.224	298412	115197634	280930	101766754
MF5 - NF	nasal swab	Control	D3	12.3224	397.107	355575	139911499	337656	123746086
MF5 - TF	tracheal	Control	D3	14.3638	388.956	406905	156431806	339554	123418044
MF6 - BAL	bal	Treated	D3	14.4112	390.06	45589	13780423	32110	11666225
MF6 - NF	nasal swab	Treated	D3	12.2425	403.969	39299	9953162	8678	3146339
MF6 - TF	tracheal	Treated	D3	13.9708	408.139	21508	2800967	186	64570
MF7 - BAL	bal	Treated	D3	14.3799	391.107	357301	137653917	282970	103351286
MF7 - NF	nasal swab	Treated	D3	12.2391	401.08	32479	7824749	6597	2342192
MF7 - TF	tracheal	Treated	D3	14.36	388.606	98471	36612775	89448	32916680
MF8 - BAL	bal	Treated	D3	14.4896	390.695	424452	164646726	373176	135661304
MF8 - NF	nasal swab	Treated	D3	11.9989	416.881	17570	3699206	264	96130
MF8 - TF	tracheal	Treated	D3	14.4488	408.293	10559	2282210	2313	830629
MF9 - BAL	bal	Treated	D3	14.4245	390.769	873784	339698438	653762	236442965
MF9 - NF	nasal swab	Treated	D3	12.2035	435.222	17594	2444835	362	131558
MF9 - TF	tracheal	Treated	D3	14.5746	397.944	2044	529532	896	319052
MF10 - BAL	bal	Treated	D3	14.4478	389.953	605681	234813787	526320	190454040
MF10 - NF	nasal swab	Treated	D3	12.1697	426.733	31380	7144140	2521	952071
MF10 - TF	tracheal	Treated	D3	14.2925	393.024	29117	9772159	21290	7804695
Sample ID	Position	NCBI ID	Ref allele	Alt allele	Depth	Frequency	Impact	Gene	GeneID	cDNA position	Protein position
Inoculum	17708	NC_045512.2	C	T	7580	0.179683	missense_variant	ORF1ab	gene-GU280_gp01	c.17443C>T	p.His5815Tyr
Inoculum	26144	NC_045512.2	G	T	5140	0.908366	missense_variant	ORF3a	gene-GU280_gp03	c.752G>T	p.Gly251Val
Inoculum	22661	NC_045512.2	G	T	1161	0.732989	missense_variant	S	gene-GU280_gp02	c.1099G>T	p.Val367Phe
Inoculum	20032	NC_045512.2	C	T	22	0.409091	synonymous_variant	ORF1ab	gene-GU280_gp01	c.19767C>T	p.Pro6589Pro
MF1 - BAL	26144	NC_045512.2	G	T	1317	0.958238	missense_variant	ORF3a	GU280_gp03	c.752G>T	p.G251V
MF1 - BAL	22661	NC_045512.2	G	T	893	0.881299	missense_variant	S	GU280_gp02	c.1099G>T	p.V367F
MF1 - BAL	3701	NC_045512.2	G	A	27	0.222222	missense_variant	ORF1ab	GU280_gp01	c.3436G>A	p.A1146T
MF1 - NF	22661	NC_045512.2	G	T	1263	0.822644	missense_variant	S	gene-GU280_gp02	c.1099G>T	p.Val367Phe
MF1 - NF	26144	NC_045512.2	G	T	1148	0.939895	missense_variant	ORF3a	gene-GU280_gp03	c.752G>T	p.Gly251Val
MF1 - TF	26144	NC_045512.2	G	T	2826	0.960368	missense_variant	ORF3a	GU280_gp03	c.752G>T	p.G251V
MF1 - TF	2839	NC_045512.2	T	C	18	0.277778	synonymous_variant	ORF1ab	GU280_gp01	c.2574T>C	p.S858S
MF2 - BAL	26144	NC_045512.2	G	T	2791	0.963812	missense_variant	ORF3a	GU280_gp03	c.752G>T	p.G251V
MF2 - BAL	22661	NC_045512.2	G	T	2003	0.881677	missense_variant	S	GU280_gp02	c.1099G>T	p.V367F
MF2 - NF	22661	NC_045512.2	G	T	1410	0.82766	missense_variant	S	gene-GU280_gp02	c.1099G>T	p.Val367Phe
MF2 - NF	26144	NC_045512.2	G	T	1297	0.909021	missense_variant	ORF3a	gene-GU280_gp03	c.752G>T	p.Gly251Val
MF2 - TF	10159	NC_045512.2	A	G	3214	0.217175	synonymous_variant	ORF1ab	GU280_gp01	c.9894A>G	p.V3298V
MF2 - TF	26144	NC_045512.2	G	T	1252	0.957668	missense_variant	ORF3a	GU280_gp03	c.752G>T	p.G251V
MF2 - TF	22661	NC_045512.2	G	T	749	0.869159	missense_variant	S	GU280_gp02	c.1099G>T	p.V367F
MF2 - TF	3814	NC_045512.2	T	C	402	0.19403	synonymous_variant	ORF1ab	GU280_gp01	c.3549T>C	p.Y1183Y
MF2 - TF	21458	NC_045512.2	T	C	69	0.26087	missense_variant	ORF1ab	GU280_gp01	c.21194T>C	p.I7065T
MF2 - TF	1421	NC_045512.2	G	A	15	0.333333	missense_variant	ORF1ab	GU280_gp01	c.1156G>A	p.E386K
MF2 - TF	16768	NC_045512.2	C	T	8	0.375	stop_gained	ORF1ab	GU280_gp01	c.16504C>T	p.R5502*
MF3 - BAL	26144	NC_045512.2	G	T	4875	0.962051	missense_variant	ORF3a	GU280_gp03	c.752G>T	p.G251V
MF3 - BAL	22661	NC_045512.2	G	T	1340	0.878358	missense_variant	S	GU280_gp02	c.1099G>T	p.V367F
MF3 - NF	22661	NC_045512.2	G	T	1865	0.831099	missense_variant	S	gene-GU280_gp02	c.1099G>T	p.Val367Phe
MF3 - NF	26144	NC_045512.2	G	T	909	0.926293	missense_variant	ORF3a	gene-GU280_gp03	c.752G>T	p.Gly251Val
MF3 - NF	2937	NC_045512.2	C	T	127	0.322835	missense_variant	ORF1ab	gene-GU280_gp01	c.2672C>T	p.Thr891Ile
MF3 - NF	1420	NC_045512.2	C	T	72	0.222222	synonymous_variant	ORF1ab	gene-GU280_gp01	c.1155C>T	p.Ala385Ala
MF3 - NF	2314	NC_045512.2	T	C	26	0.269231	synonymous_variant	ORF1ab	gene-GU280_gp01	c.2049T>C	p.Asn683Asn
MF3 - TF	26144	NC_045512.2	G	T	1764	0.956349	missense_variant	ORF3a	GU280_gp03	c.752G>T	p.G251V
MF3 - TF	22661	NC_045512.2	G	T	592	0.841216	missense_variant	S	GU280_gp02	c.1099G>T	p.V367F
MF3 - TF	16507	NC_045512.2	G	A	11	0.272727	missense_variant	ORF1ab	GU280_gp01	c.16243G>A	p.G5415S
MF4 - BAL	26144	NC_045512.2	G	T	8171	0.960837	missense_variant	ORF3a	GU280_gp03	c.752G>T	p.G251V
MF4 - BAL	22661	NC_045512.2	G	T	4886	0.874949	missense_variant	S	GU280_gp02	c.1099G>T	p.V367F
MF4 - BAL	6847	NC_045512.2	G	A	23	0.26087	missense_variant	ORF1ab	GU280_gp01	c.6582G>A	p.M2194I
MF4 - NF	22661	NC_045512.2	G	T	1407	0.806681	missense_variant	S	gene-GU280_gp02	c.1099G>T	p.Val367Phe
MF4 - NF	26144	NC_045512.2	G	T	651	0.921659	missense_variant	ORF3a	gene-GU280_gp03	c.752G>T	p.Gly251Val
MF4 - TF	26144	NC_045512.2	G	T	9965	0.961164	missense_variant	ORF3a	GU280_gp03	c.752G>T	p.G251V
MF4 - TF	22661	NC_045512.2	G	T	3320	0.869578	missense_variant	S	GU280_gp02	c.1099G>T	p.V367F
MF5 - BAL	26144	NC_045512.2	G	T	627	0.963317	missense_variant	ORF3a	GU280_gp03	c.752G>T	p.G251V
MF5 - BAL	22661	NC_045512.2	G	T	368	0.880435	missense_variant	S	GU280_gp02	c.1099G>T	p.V367F
MF5 - BAL	6021	NC_045512.2	C	T	21	0.333333	missense_variant	ORF1ab	GU280_gp01	c.5756C>T	p.P1919L
MF5 - BAL	6078	NC_045512.2	C	T	21	0.285714	missense_variant	ORF1ab	GU280_gp01	c.5813C>T	p.A1938V
MF5 - BAL	3540	NC_045512.2	C	T	14	0.357143	missense_variant	ORF1ab	GU280_gp01	c.3275C>T	p.A1092V
MF5 - NF	22661	NC_045512.2	G	T	1017	0.831858	missense_variant	S	gene-GU280_gp02	c.1099G>T	p.Val367Phe
MF5 - NF	26144	NC_045512.2	G	T	837	0.922342	missense_variant	ORF3a	gene-GU280_gp03	c.752G>T	p.Gly251Val
MF5 - TF	26144	NC_045512.2	G	T	874	0.954233	missense_variant	ORF3a	GU280_gp03	c.752G>T	p.G251V
MF5 - TF	18124	NC_045512.2	G	T	844	0.212085	missense_variant	ORF1ab	GU280_gp01	c.17860G>T	p.V5954F
MF5 - TF	22661	NC_045512.2	G	T	225	0.875556	missense_variant	S	GU280_gp02	c.1099G>T	p.V367F
MF6 - BAL	15517	NC_045512.2	G	T	753	0.167331	missense_variant	ORF1ab	GU280_gp01	c.15253G>T	p.V5085F
MF6 - BAL	7330	NC_045512.2	A	T	343	0.367347	synonymous_variant	ORF1ab	GU280_gp01	c.7065A>T	p.A2355A
MF6 - BAL	26144	NC_045512.2	G	T	51	0.980392	missense_variant	ORF3a	GU280_gp03	c.752G>T	p.G251V
MF6 - BAL	4156	NC_045512.2	T	C	30	0.2	synonymous_variant	ORF1ab	GU280_gp01	c.3891T>C	p.T1297T
MF6 - BAL	15102	NC_045512.2	T	C	21	0.238095	synonymous_variant	ORF1ab	GU280_gp01	c.14838T>C	p.A4946A
MF6 - BAL	10319	NC_045512.2	C	T	9	0.333333	missense_variant	ORF1ab	GU280_gp01	c.10054C>T	p.L3352F
MF6 - NF	28411	NC_045512.2	C	T	296	0.246622	synonymous_variant	N	gene-GU280_gp10	c.138C>T	p.Pro46Pro
MF6 - NF	9714	NC_045512.2	C	T	32	0.34375	missense_variant	ORF1ab	gene-GU280_gp01	c.9449C>T	p.Thr3150Ile
MF6 - NF	15536	NC_045512.2	C	T	31	0.258065	synonymous_variant	ORF1ab	gene-GU280_gp01	c.15271C>T	p.Leu5091Leu
MF6 - TF	13188	NC_045512.2	T	C	8	0.375	missense_variant	ORF1ab	GU280_gp01	c.12923T>C	p.I4308T
MF6 - TF	12019	NC_045512.2	G	A	6	0.5	synonymous_variant	ORF1ab	GU280_gp01	c.11754G>A	p.L3918L
MF7 - BAL	26144	NC_045512.2	G	T	273	0.948718	missense_variant	ORF3a	GU280_gp03	c.752G>T	p.G251V
MF7 - BAL	22661	NC_045512.2	G	T	258	0.899225	missense_variant	S	GU280_gp02	c.1099G>T	p.V367F
MF7 - BAL	23736	NC_045512.2	A	G	52	0.211538	missense_variant	S	GU280_gp02	c.2174A>G	p.E725G
MF7 - NF	10997	NC_045512.2	G	T	155	0.329032	missense_variant	ORF1ab	gene-GU280_gp01	c.10732G>T	p.Gly3578Cys
MF7 - NF	9714	NC_045512.2	C	T	56	0.25	missense_variant	ORF1ab	gene-GU280_gp01	c.9449C>T	p.Thr3150Ile
MF7 - NF	29613	NC_045512.2	G	T	32	0.1875	missense_variant	ORF10	gene-GU280_gp11	c.56G>T	p.Cys19Phe
MF7 - NF	27103	NC_045512.2	C	T	30	0.3	missense_variant	M	gene-GU280_gp05	c.581C>T	p.Ala194Val
MF7 - NF	26144	NC_045512.2	G	T	15	0.8	missense_variant	ORF3a	gene-GU280_gp03	c.752G>T	p.Gly251Val
MF7 - NF	25999	NC_045512.2	T	A	15	0.266667	missense_variant	ORF3a	gene-GU280_gp03	c.607T>A	p.Leu203Ile
MF7 - TF	22661	NC_045512.2	G	T	323	0.851393	missense_variant	S	GU280_gp02	c.1099G>T	p.V367F
MF7 - TF	9979	NC_045512.2	C	G	79	0.848101	synonymous_variant	ORF1ab	GU280_gp01	c.9714C>G	p.L3238L
MF7 - TF	26144	NC_045512.2	G	T	47	0.978723	missense_variant	ORF3a	GU280_gp03	c.752G>T	p.G251V
MF7 - TF	29498	NC_045512.2	C	T	30	0.2	stop_gained	N	GU280_gp10	c.1225C>T	p.Q409*
MF8 - BAL	22661	NC_045512.2	G	T	777	0.859717	missense_variant	S	GU280_gp02	c.1099G>T	p.V367F
MF8 - BAL	26144	NC_045512.2	G	T	689	0.96807	missense_variant	ORF3a	GU280_gp03	c.752G>T	p.G251V
MF8 - BAL	8581	NC_045512.2	G	T	34	0.294118	missense_variant	ORF1ab	GU280_gp01	c.8316G>T	p.Q2772H
MF8 - NF	5736	NC_045512.2	C	T	8	0.5	missense_variant	ORF1ab	gene-GU280_gp01	c.5471C>T	p.Ala1824Val
MF8 - NF	12730	NC_045512.2	T	C	6	0.5	synonymous_variant	ORF1ab	gene-GU280_gp01	c.12465T>C	p.Ala4155Ala
MF9 - BAL	26144	NC_045512.2	G	T	3470	0.959078	missense_variant	ORF3a	GU280_gp03	c.752G>T	p.G251V
MF9 - NF	20840	NC_045512.2	T	C	11	0.454545	missense_variant	ORF1ab	gene-GU280_gp01	c.20575T>C	p.Tyr6859His
MF9 - NF	26144	NC_045512.2	G	T	8	0.875	missense_variant	ORF3a	gene-GU280_gp03	c.752G>T	p.Gly251Val
MF9 - TF	13476	NC_045512.2	C	T	13	0.307692	missense_variant	ORF1ab	GU280_gp01	c.13211C>T	p.A4404V
MF10 - BAL	26144	NC_045512.2	G	T	2644	0.959153	missense_variant	ORF3a	GU280_gp03	c.752G>T	p.G251V
MF10 - BAL	22661	NC_045512.2	G	T	1586	0.866961	missense_variant	S	GU280_gp02	c.1099G>T	p.V367F
MF10 - BAL	16507	NC_045512.2	G	A	29	0.206897	missense_variant	ORF1ab	GU280_gp01	c.16243G>A	p.G5415S
MF10 - NF	28411	NC_045512.2	C	T	37	0.243243	synonymous_variant	N	gene-GU280_gp10	c.138C>T	p.Pro46Pro
MF10 - NF	13489	NC_045512.2	G	A	29	0.241379	synonymous_variant	ORF1ab	gene-GU280_gp01	c.13224G>A	p.Gln4408Gln
MF10 - NF	5736	NC_045512.2	C	T	21	0.238095	missense_variant	ORF1ab	gene-GU280_gp01	c.5471C>T	p.Ala1824Val
MF10 - NF	610	NC_045512.2	A	G	15	0.266667	synonymous_variant	ORF1ab	gene-GU280_gp01	c.345A>G	p.Pro115Pro
MF10 - NF	26144	NC_045512.2	G	T	8	1	missense_variant	ORF3a	gene-GU280_gp03	c.752G>T	p.Gly251Val
MF10 - TF	28489	NC_045512.2	T	C	74	0.391892	synonymous_variant	N	GU280_gp10	c.216T>C	p.V72V
MF10 - TF	5731	NC_045512.2	T	C	67	0.925373	synonymous_variant	ORF1ab	GU280_gp01	c.5466T>C	p.T1822T
MF10 - TF	26144	NC_045512.2	G	T	30	0.966667	missense_variant	ORF3a	GU280_gp03	c.752G>T	p.G251V
MF10 - TF	16870	NC_045512.2	C	T	26	0.192308	stop_gained	ORF1ab	GU280_gp01	c.16606C>T	p.R5536*
MF10 - TF	11150	NC_045512.2	G	A	9	0.555556	missense_variant	ORF1ab	GU280_gp01	c.10885G>A	p.V3629I
